# Supplementary material for: Citizen science in eDNA monitoring for Mediterranean monk seal conservation
Source: BMC Ecol Evol. 2024 Dec 24;24:148. doi: 10.1186/s12862-024-02338-8 (PMC11667854; doi:10.1186/s12862-024-02338-8)
Supplement: Supplementary file 1 — Supplementary Material 1 [file 12862_2024_2338_MOESM1_ESM.ods]

## Sheet: Risposte del modulo 1
Informazioni cronologiche				Distribuzione della foca monaca del Mediterraneo [Prima di aver partecipato a Care4Seals]	Distribuzione della foca monaca del Mediterraneo [Dopo aver partecipato a Care4Seals]	Avvistamenti di foche monache del Mediterraneo nella tua zona [Prima di aver partecipato a Care4Seals]	Avvistamenti di foche monache del Mediterraneo nella tua zona [Dopo aver partecipato a Care4Seals]	Habitat della foca monaca del Mediterraneo [Prima di aver partecipato a Care4Seals]	Habitat della foca monaca del Mediterraneo [Dopo aver partecipato a Care4Seals]	Periodo riproduttivo della foca monaca mediterranea [Prima di aver partecipato a Care4Seals]	Periodo riproduttivo della foca monaca mediterranea [Dopo aver partecipato a Care4Seals]	Linee guida per comportarsi correttamente quando si incontra una foca monaca [Prima di aver partecipato a Care4Seals]	Linee guida per comportarsi correttamente quando si incontra una foca monaca [Dopo aver partecipato a Care4Seals]	Rischio di estinzione delle popolazioni di foche monache a causa dell'uomo [Prima di aver partecipato a Care4Seals]	Rischio di estinzione delle popolazioni di foche monache a causa dell'uomo [Dopo aver partecipato a Care4Seals]	Progetti sulla conservazione della foca monaca del Mediterraneo [Prima di aver partecipato a Care4Seals]	Progetti sulla conservazione della foca monaca del Mediterraneo [Dopo aver partecipato a Care4Seals]	Presenza, origine e dispersione del DNA ambientale in acqua marina [Prima di aver partecipato a Care4Seals]	Presenza, origine e dispersione del DNA ambientale in acqua marina [Dopo aver partecipato a Care4Seals]	Monitoraggio scientifico delle specie basato sul DNA ambientale [Prima di aver partecipato a Care4Seals]	Monitoraggio scientifico delle specie basato sul DNA ambientale [Dopo aver partecipato a Care4Seals]	Procedure per raccogliere e filtrare campioni di DNA ambientale [Prima di aver partecipato a Care4Seals]	Procedure per raccogliere e filtrare campioni di DNA ambientale [Dopo aver partecipato a Care4Seals]	Mi preoccupo per le foche monache [Prima di aver partecipato a Care4Seals]	Mi preoccupo per le foche monache [Dopo aver partecipato a Care4Seals]	È importante proteggere le foche monache [Prima di aver partecipato a Care4Seals]	È importante proteggere le foche monache [Dopo aver partecipato a Care4Seals]	Gli habitat delle foche monache dovrebbero essere preservati [Prima di aver partecipato a Care4Seals]	Gli habitat delle foche monache dovrebbero essere preservati [Dopo aver partecipato a Care4Seals]	L'importanza data alla conservazione della foca monaca è esagerata [Prima di aver partecipato a Care4Seals]	L'importanza data alla conservazione della foca monaca è esagerata [Dopo aver partecipato a Care4Seals]	Sono interessato alla conservazione della foca monaca [Prima di aver partecipato a Care4Seals]	Sono interessato alla conservazione della foca monaca [Dopo aver partecipato a Care4Seals]	Se le foche monache sono in pericolo, non è un mio problema [Prima di aver partecipato a Care4Seals]	Se le foche monache sono in pericolo, non è un mio problema [Dopo aver partecipato a Care4Seals]	Voglio svolgere un ruolo attivo nella conservazione della foca monaca [Prima di aver partecipato a Care4Seals]	Voglio svolgere un ruolo attivo nella conservazione della foca monaca [Dopo aver partecipato a Care4Seals]	Voglio coinvolgere altre persone nella conservazione della foca monaca [Prima di aver partecipato a Care4Seals]	Voglio coinvolgere altre persone nella conservazione della foca monaca [Dopo aver partecipato a Care4Seals]	Il mio ruolo nella conservazione della foca monaca è trascurabile [Prima di aver partecipato a Care4Seals]	Il mio ruolo nella conservazione della foca monaca è trascurabile [Dopo aver partecipato a Care4Seals]	Sono orgoglioso del mio ruolo nella conservazione della foca monaca [Prima di aver partecipato a Care4Seals]	Sono orgoglioso del mio ruolo nella conservazione della foca monaca [Dopo aver partecipato a Care4Seals]	E' importante per me contribuire alla conservazione della foca monaca [Prima di aver partecipato a Care4Seals]	E' importante per me contribuire alla conservazione della foca monaca [Dopo aver partecipato a Care4Seals]	Credo di poter fare la differenza nella conservazione della foca monaca [Prima di aver partecipato a Care4Seals]	Credo di poter fare la differenza nella conservazione della foca monaca [Dopo aver partecipato a Care4Seals]	Dedico del tempo alla conservazione della foca monaca [Prima di aver partecipato a Care4Seals]	Dedico del tempo alla conservazione della foca monaca [Dopo aver partecipato a Care4Seals]
1/17/2023 16:23:30	Dichiaro di aver letto e capito le informazioni sopra indicate	Dichiaro di avere più di 18 anni	Do il mio consenso all'utilizzo dei dati forniti	2	2	2	2	2	2	2	2	2	3	1	1	2	3	2	3	1	2	1	2	1	1	4	5	5	5	2	2	4	5	2	1	4	4	5	5	2	1	5	5	5	5	4	4	4	4
1/17/2023 17:14:11	Dichiaro di aver letto e capito le informazioni sopra indicate	Dichiaro di avere più di 18 anni	Do il mio consenso all'utilizzo dei dati forniti	1	2	2	2	1	2	0	2	2	2	2	2	1	2	0	2	0	2	0	2	5	5	5	5	5	5	2	2	5	5	1	1	5	5	4	5	2	2	4	4	5	5	3	4	2	2
1/17/2023 21:51:20	Dichiaro di aver letto e capito le informazioni sopra indicate	Dichiaro di avere più di 18 anni	Do il mio consenso all'utilizzo dei dati forniti	2	3	3	3	2	3	1	3	3	3	2	3	2	2	0	3	0	3	0	3	5	5	5	5	5	5	1	1	5	5	1	1	5	5	5	5	1	1	5	5	5	5	5	5	4	4
1/18/2023 7:46:38	Dichiaro di aver letto e capito le informazioni sopra indicate	Dichiaro di avere più di 18 anni	Do il mio consenso all'utilizzo dei dati forniti	1	2	2	2	1	2	1	2	0	2	1	2	0	1	0	2	0	2	0	2	4	5	5	5	4	5	2	2	4	4	4	4	4	5	4	4	2	2	5	5	5	5	4	4	3	3
1/18/2023 8:59:36	Dichiaro di aver letto e capito le informazioni sopra indicate	Dichiaro di avere più di 18 anni	Do il mio consenso all'utilizzo dei dati forniti	2	2	2	2	2	2	0	0	2	2	3	3	2	2	2	2	0	0	2	2	5	5	5	5	5	5	1	1	4	4	1	1	4	4	4	4	1	1	4	4	4	4	3	3	2	2
1/18/2023 17:50:23	Dichiaro di aver letto e capito le informazioni sopra indicate	Dichiaro di avere più di 18 anni	Do il mio consenso all'utilizzo dei dati forniti	2	2	2	0	1	1	0	0	2	2	2	2	1	1	0	1	0	0	0	1	4	4	5	5	4	4	2	2	4	4	1	1	4	4	3	4	2	2	3	3	4	4	2	2	2	2
1/18/2023 21:45:59	Dichiaro di aver letto e capito le informazioni sopra indicate	Dichiaro di avere più di 18 anni	Do il mio consenso all'utilizzo dei dati forniti	1	2	1	2	1	2	0	1	0	1	1	2	0	2	0	2	0	2	0	3	4	5	5	5	5	5	2	1	5	5	2	2	4	5	3	4	3	2	3	4	4	5	3	4	1	3
1/19/2023 14:07:35	Dichiaro di aver letto e capito le informazioni sopra indicate	Dichiaro di avere più di 18 anni	Do il mio consenso all'utilizzo dei dati forniti	1	2	1	3	1	2	0	2	0	3	3	3	1	2	0	2	0	2	0	2	4	4	4	4	4	5	1	1	4	5	1	1	4	4	3	4	3	2	4	4	4	4	3	4	1	3
1/23/2023 19:02:07	Dichiaro di aver letto e capito le informazioni sopra indicate	Dichiaro di avere più di 18 anni	Do il mio consenso all'utilizzo dei dati forniti	1	2	2	2	0	1	0	1	0	2	0	2	0	1	0	2	0	2	0	3	4	4	4	4	5	5	2	1	5	5	1	1	4	4	5	5	2	2	4	4	4	4	2	4	1	3
1/23/2023 19:59:03	Dichiaro di aver letto e capito le informazioni sopra indicate	Dichiaro di avere più di 18 anni	Do il mio consenso all'utilizzo dei dati forniti	1	3	1	3	1	3	1	2	2	3	2	3	1	3	1	2	0	2	0	3	4	5	4	5	4	5	2	2	4	5	2	1	3	4	3	4	3	2	3	5	3	5	3	4	1	4
1/23/2023 20:52:09	Dichiaro di aver letto e capito le informazioni sopra indicate	Dichiaro di avere più di 18 anni	Do il mio consenso all'utilizzo dei dati forniti	2	3	2	3	2	3	1	2	0	2	2	3	0	1	3	3	2	2	2	2	5	5	5	5	5	5	2	2	5	5	2	2	5	5	5	5	2	2	5	5	5	5	5	5	3	3
1/24/2023 12:10:57	Dichiaro di aver letto e capito le informazioni sopra indicate	Dichiaro di avere più di 18 anni	Do il mio consenso all'utilizzo dei dati forniti	2	3	2	3	2	3	1	3	1	3	2	3	1	3	1	3	1	3	1	3	4	5	4	5	5	5	1	1	4	4	1	1	4	4	4	4	3	2	4	4	4	4	4	4	2	2
1/25/2023 21:06:54	Dichiaro di aver letto e capito le informazioni sopra indicate	Dichiaro di avere più di 18 anni	Do il mio consenso all'utilizzo dei dati forniti	1	2	0	0	1	2	0	2	0	2	3	3	1	2	0	2	0	2	0	2	4	4	5	5	5	5	5	5	5	5	1	1	4	5	5	5	1	1	5	5	5	5	5	5	1	2
1/26/2023 14:57:36	Dichiaro di aver letto e capito le informazioni sopra indicate	Dichiaro di avere più di 18 anni	Do il mio consenso all'utilizzo dei dati forniti	3	3	3	3	2	3	2	3	1	3	1	3	2	3	0	3	1	3	2	3	5	5	5	5	5	5	2	1	5	5	1	1	4	5	4	5	2	1	5	5	5	5	4	5	4	4
1/28/2023 14:35:04	Dichiaro di aver letto e capito le informazioni sopra indicate	Dichiaro di avere più di 18 anni	Do il mio consenso all'utilizzo dei dati forniti	1	1	0	1	0	1	0	2	0	3	1	2	0	3	0	3	0	2	0	2	5	5	5	5	4	4	4	4	5	5	4	4	3	4	4	4	4	2	3	4	4	4	3	3	2	2
2/6/2023 9:00:37	Dichiaro di aver letto e capito le informazioni sopra indicate	Dichiaro di avere più di 18 anni	Do il mio consenso all'utilizzo dei dati forniti	3	3	2	3	3	3	3	3	3	3	3	3	2	3	3	3	3	3	2	3	5	5	5	5	5	5	1	1	5	5	1	1	5	5	5	5	1	1	1	1	5	5	5	5	3	4
[truncated: 4 more columns]
