# Supplementary material for: Citizen science in eDNA monitoring for Mediterranean monk seal conservation
Source: BMC Ecol Evol. 2024 Dec 24;24:148. doi: 10.1186/s12862-024-02338-8 (PMC11667854; doi:10.1186/s12862-024-02338-8)
Supplement: Supplementary file 2 — Supplementary Material 2 [file 12862_2024_2338_MOESM2_ESM.ods]

## Sheet: Risposte del modulo 1
Informazioni cronologiche				Mediterranean monk seal distribution [Before taking part in Care4Seals]	Mediterranean monk seal distribution [After taking part in Care4Seals]	Mediterranean monk seal sightings in your area [Before taking part in Care4Seals]	Mediterranean monk seal sightings in your area [After taking part in Care4Seals]	Mediterranean monk seal habitat [Before taking part in Care4Seals]	Mediterranean monk seal habitat [After taking part in Care4Seals]	Mediterranean monk seal reproductive period [Before taking part in Care4Seals]	Mediterranean monk seal reproductive period [After taking part in Care4Seals]	Guidelines to correctly behave when encountering a monk seal [Before taking part in Care4Seals]	Guidelines to correctly behave when encountering a monk seal [After taking part in Care4Seals]	Human-related risk of extinction of the Mediterranean monk seal populations [Before taking part in Care4Seals]	Human-related risk of extinction of the Mediterranean monk seal populations [After taking part in Care4Seals]	Mediterranean monk seal conservation projects [Before taking part in Care4Seals]	Mediterranean monk seal conservation projects [After taking part in Care4Seals]	Environmental DNA presence, origin, and dispersion in marine water [Before taking part in Care4Seals]	Environmental DNA presence, origin, and dispersion in marine water [After taking part in Care4Seals]	Scientific monitoring of species based on environmental DNA [Before taking part in Care4Seals]	Scientific monitoring of species based on environmental DNA [After taking part in Care4Seals]	Procedures to collect and filter environmental DNA samples [Before taking part in Care4Seals]	Procedures to collect and filter environmental DNA samples [After taking part in Care4Seals]	I care for monk seals [Before taking part in Care4Seals]	I care for monk seals [After taking part in Care4Seals]	It is important to protect the monk seals [Before taking part in Care4Seals]	It is important to protect the monk seals [After taking part in Care4Seals]	Habitats of monk seals should be preserved [Before taking part in Care4Seals]	Habitats of monk seals should be preserved [After taking part in Care4Seals]	The importance given to the monk seal conservation is exaggerated [Before taking part in Care4Seals]	The importance given to the monk seal conservation is exaggerated [After taking part in Care4Seals]	I am interested in the monk seal conservation [Before taking part in Care4Seals]	I am interested in the monk seal conservation [After taking part in Care4Seals]	If monk seals are in danger, it’s not my problem [Before taking part in Care4Seals]	If monk seals are in danger, it’s not my problem [After taking part in Care4Seals]	I want to play an active role in monk seal conservation [Before taking part in Care4Seals]	I want to play an active role in monk seal conservation [After taking part in Care4Seals]	I want to involve other people in monk seal conservation [Before taking part in Care4Seals]	I want to involve other people in monk seal conservation [After taking part in Care4Seals]	My role in the monk seal conservation is negligible [Before taking part in Care4Seals]	My role in the monk seal conservation is negligible [After taking part in Care4Seals]	I am proud of my role in monk seal conservation [Before taking part in Care4Seals]	I am proud of my role in monk seal conservation [After taking part in Care4Seals]	It is important for me to contribute to monk seal conservation [Before taking part in Care4Seals]	It is important for me to contribute to monk seal conservation [After taking part in Care4Seals]	I believe I can make a difference in the monk seal conservation [Before taking part in Care4Seals]	I believe I can make a difference in the monk seal conservation [After taking part in Care4Seals]	I dedicate time to the conservation of the monk seal [Before taking part in Care4Seals]	I dedicate time to the conservation of the monk seal [After taking part in Care4Seals]
1/18/2023 11:17:05	I declare to have read and understood the information given above	I declare to have more than 18 years old	I give my consent in using the collected data	Moderate knowledge	High knowledge	Moderate knowledge	High knowledge	Moderate knowledge	High knowledge	Low knowledge	Moderate knowledge	Moderate knowledge	Moderate knowledge	Moderate knowledge	Moderate knowledge	Moderate knowledge	High knowledge	Low knowledge	Moderate knowledge	Low knowledge	High knowledge	Moderate knowledge	High knowledge	5	5	5	5	4	5	2	1	4	5	1	1	4	5	4	4	2	2	4	4	4	4	4	4	4	4
1/18/2023 11:35:54	I declare to have read and understood the information given above	I declare to have more than 18 years old	I give my consent in using the collected data	Moderate knowledge	Moderate knowledge	Moderate knowledge	Moderate knowledge	Low knowledge	Moderate knowledge	No knowledge	Moderate knowledge	Low knowledge	Moderate knowledge	Moderate knowledge	Moderate knowledge	Low knowledge	Moderate knowledge	No knowledge	Moderate knowledge	No knowledge	Moderate knowledge	No knowledge	Moderate knowledge	4	5	5	5	5	5	1	1	4	4	1	1	4	4	3	4	4	4	4	5	4	4	3	4	1	3
1/18/2023 11:39:40	I declare to have read and understood the information given above	I declare to have more than 18 years old	I give my consent in using the collected data	Moderate knowledge	High knowledge	Low knowledge	Moderate knowledge	Moderate knowledge	High knowledge	Low knowledge	Moderate knowledge	Moderate knowledge	High knowledge	Moderate knowledge	High knowledge	Moderate knowledge	High knowledge	Moderate knowledge	High knowledge	Moderate knowledge	Moderate knowledge	Moderate knowledge	High knowledge	4	5	4	5	4	5	4	5	4	5	1	1	4	5	4	5	2	1	4	5	4	5	4	5	3	4
[truncated: 2 more columns]
